# Supplementary material for: An efficient method to isolate Kupffer cells eliminating endothelial cell contamination and selective bias
Source: J Leukoc Biol. 2018 Apr 1;104(3):579–86. doi: 10.1002/JLB.1TA0517-169R (PMC6175317; doi:10.1002/JLB.1TA0517-169R)
Supplement: Supplementary file 1 — Supporting Information [file JLB-104-579-s001.xlsx]

## Sheet: Sheet1
Table of antibodies
Antibody name	Concentration	Clone	Manufacturer	Secondary
CD45-FITC	1 in 200	104	Biolegend
CD45-AF647	1 in 200	104	Biolegend
CD31-APC	1 in 200	MEC13.3	Biolegend
CD31-FITC	1 in 200	390	eBiosciences
CD3-Biotin	1 in 200	17A2	Biolegend
CD19-Biotin	1 in 200	6D5	Biolegend
Ly6G-Biotin	1 in 200	1A8	Biolegend
Siglecf-Biotin	1 in 30	ES22-10D8	Miltenyi Biotec
CD11b-APC-Cy7	1 in 200	M1/70	Biolegend
F4/80-PE	1 in 200	BM8	Biolegend
F4/80-AF594	1 in 200	BM8	Biolegend
Ly6C-eFluor 450	1 in 200	HK1.4	eBiosciences
MHCII-AF700	1 in200	M5/114.15.2	Biolegend
Clec4f	1 in 100	polyclonal	R&D	donkey-anti-goat
donkey-anti-goat AF647	1 in 1000	polyclonal	Abcam
Ki67-FITC	1 in 2.7	B56	BD Biosciences
BrdU-PE	1 in 16	Bu20a	Biolegend
Mouse IgG2a-FITC isotype control	1 in 200	MOPC-173	Biolegend
Rat IgG2a-PE isotype control	1 in 200	R35-95	BD Biosciences
CD102 (ICAM-2)-AF647	1 in 200	3C4(MIC2/4)	Biolegend
LYVE-1-AF488	1 in 100	223322	R&D
CD144 (Cdh5)-BV421	1 in 400	11D4.1	BD Biosciences
Zombie Aqua fixable viability dye	1 in 100		Biolegend
7-AAD	10ul per sample		BD Biosciences
Streptavidin-BV650	1 in 200		Biolegend
